# Supplementary material for: Exposure of Domestic Cats (Felis catus) to Rodenticidal Compounds
Source: Toxics. 2025 Aug 7;13(8):663. doi: 10.3390/toxics13080663 (PMC12390110; doi:10.3390/toxics13080663)
Supplement: Supplementary file 1 [file toxics-13-00663-s001.zip]

Archive with 3 entries (2 files):
- toxics-3737090-supplementary/
- toxics-3737090-supplementary/250802 toxics-3737090-supplementary-proofed.docx
- toxics-3737090-supplementary/Table S1 18062025.xls
