# Supplementary material for: Exposure of Domestic Cats (Felis catus) to Rodenticidal Compounds
Source: Toxics. 2025 Aug 7;13(8):663. doi: 10.3390/toxics13080663 (PMC12390110; doi:10.3390/toxics13080663)
Supplement: Supplementary file 1 [file toxics-13-00663-s001.zip › toxics-3737090-supplementary/Table S1 18062025.xls]

## Sheet: data
Table S1.
The data of the domestic cats (Felis catus), location data and the concentrations of ARs in the liver of the cats.
ID	Age_category	Sex	Body_mass (kg)	Perish/euthanasia	In Outdoor	Municipality	Stat_region	Pop_density_Municipality	No_AgrHold/km2_Municipality	LU/km2_Municipality	REG_Type	Pop density	Land use	Cohesion_region	α-Chlora	Brod yn	Brom yn	Brod	Brom	Couma	Difena	Difeth	Warfn	#ai	resi yn
13	3	F	1.85	E	O	Kranjska Gora	Gorenjska	29.3	1.01392	0.56806	2	0.104412	intermed	Western_Slovenia		1	1	221.376	20.3263					2	1
14	2	M	3.25	E	O	Kranjska Gora	Gorenjska	29.3	1.01392	0.56806	2	0.104412	intermed	Western_Slovenia		0	0							0	0
40	5	M	4.34	E		Žirovnica	Gorenjska	104.9	3.40695	0.731126	2	0.104412	intermed	Western_Slovenia		1	0	6.6996						1	1
42	3	F	3			Bohinj	Gorenjska	16.8	1.59058	0.61796	2	0.104412	intermed	Western_Slovenia		1	1	55.8142	19.7893					2	1
44	2	M	2	E		Jesenice	Gorenjska	285.7	2.62222	0.670536	2	0.104412	intermed	Western_Slovenia		1	0	271.65		0.970082				2	1
46	4	M	2.6		O	Žirovnica	Gorenjska	104.9	3.40695	0.731126	2	0.104412	intermed	Western_Slovenia		0	0			0.821791				1	1
47	4	M	3.5	E	O	Preddvor	Gorenjska	43.4	2.19515	1.21246	2	0.104412	intermed	Western_Slovenia		1	1	22.1304	33.2198	0.710117				3	1
7	3	F	4	E	O	Nova Gorica	Goriška	113.9	5.09821	0.38359	3	0.0197677	rural	Western_Slovenia		1	0	19.5351						1	1
8	2	M	3			Nova Gorica	Goriška	113.9	5.09821	0.38359	3	0.0197677	rural	Western_Slovenia		1	1	279.302	19.6558					2	1
9	3	M	5		O	Nova Gorica	Goriška	113.9	5.09821	0.38359	3	0.0197677	rural	Western_Slovenia		1	0	2.80736						1	1
17	5	F	3.2	E	O	Nova Gorica	Goriška	113.9	5.09821	0.38359	3	0.0197677	rural	Western_Slovenia		1	1	83.2867	3.31668					2	1
18	5	F	3	P	O	Nova Gorica	Goriška	113.9	5.09821	0.38359	3	0.0197677	rural	Western_Slovenia		0	0							0	0
24	2	F	3.85	E	O	Vipava	Goriška	53.7	5.1798	0.540141	3	0.0197677	rural	Western_Slovenia		0	0							0	0
25	2	F	2.55	E	O	Vipava	Goriška	53.7	5.1798	0.540141	3	0.0197677	rural	Western_Slovenia		1	0	3.07692						1	1
26	2	F	3.38	E	O	Vipava	Goriška	53.7	5.1798	0.540141	3	0.0197677	rural	Western_Slovenia		1	0	53.4977						1	1
27	3	F	2.9	E	O	Vipava	Goriška	53.7	5.1798	0.540141	3	0.0197677	rural	Western_Slovenia		0	0							0	0
28	2	M	4.15	E	O	Vipava	Goriška	53.7	5.1798	0.540141	3	0.0197677	rural	Western_Slovenia		1	0	60.5657						1	1
73	1	M	2.7	P	O-I	Tolmin	Goriška	28.8	2.59764	0.669206	3	0.0197677	rural	Western_Slovenia		1	0	20.3481		0.3				2	1
79	4	F	6.1	E	O	Tolmin	Goriška	28.8	2.59764	0.669206	3	0.0197677	rural	Western_Slovenia		0	0						14.1463	1	1
80	2	M	2.4	E	O	Tolmin	Goriška	28.8	2.59764	0.669206	3	0.0197677	rural	Western_Slovenia	561.714	0	0				24.5278			1	1
81	2	F	3.3	E	O	Tolmin	Goriška	28.8	2.59764	0.669206	3	0.0197677	rural	Western_Slovenia		1	0	16.794						1	1
82	4	M	3.5		O	Tolmin	Goriška	28.8	2.59764	0.669206	3	0.0197677	rural	Western_Slovenia		0	0							0	0
83	2	F	3	E	O	Tolmin	Goriška	28.8	2.59764	0.669206	3	0.0197677	rural	Western_Slovenia		1	1	1802.82	2.27872		14.6422			3	1
75	3	M	2.48	P	O-I	Novo mesto	Jugovzhodna Slovenija	158.6	8.81904	0.785042	3	0.0185723	rural	Eastern_Slovenia		1	0	38.3463						1	1
76	2	M	4.1	E	O-I	Novo mesto	Jugovzhodna Slovenija	158.6	8.81904	0.785042	3	0.0185723	rural	Eastern_Slovenia		0	0							0	0
77	4	F	2.5	E	O-I	Novo mesto	Jugovzhodna Slovenija	158.6	8.81904	0.785042	3	0.0185723	rural	Eastern_Slovenia		0	0							0	0
84	4	M	2.7	E	O	Kočevje	Jugovzhodna Slovenija	28.2	0.85847	0.455341	3	0.0185723	rural	Eastern_Slovenia		1	0	4.64957						1	1
85	5	M	4		O	Kočevje	Jugovzhodna Slovenija	28.2	0.85847	0.455341	3	0.0185723	rural	Eastern_Slovenia		1	1	51.4	2.98095					2	1
86	3	M	4.7	E	O	Kočevje	Jugovzhodna Slovenija	28.2	0.85847	0.455341	3	0.0185723	rural	Eastern_Slovenia		0	0			2.61969				1	1
87	2	M	0.75		O	Kočevje	Jugovzhodna Slovenija	28.2	0.85847	0.455341	3	0.0185723	rural	Eastern_Slovenia		1	0	2.66722						1	1
91	4	M	3.4	E	O	Slovenj Gradec	Koroška	95.6	4.61902	1.24493	3	0.0147475	rural	Eastern_Slovenia		0	0			1.48293				1	1
92	4	M	2.7	P	O	Slovenj Gradec	Koroška	95.6	4.61902	1.24493	3	0.0147475	rural	Eastern_Slovenia		1	1	272.156	2.868	1.15859	15.1567			4	1
93	3	M	5	E	O	Slovenj Gradec	Koroška	95.6	4.61902	1.24493	3	0.0147475	rural	Eastern_Slovenia		1	1	95.8269	2.45192					2	1
94	5	F	1.7	E	O-I	Slovenj Gradec	Koroška	95.6	4.61902	1.24493	3	0.0147475	rural	Eastern_Slovenia		0	0							0	0
95	2	F	2.9	E	O	Slovenj Gradec	Koroška	95.6	4.61902	1.24493	3	0.0147475	rural	Eastern_Slovenia		1	1	984.383	2.45039		10.4314			3	1
32	2	M	4.2	E	O	Izola	Obalno-kraška	587.2	20.9474	0.0496032	2	0.009077	intermed	Western_Slovenia		0	0							0	0
33	2	F	3.3	E	O	Izola	Obalno-kraška	587.2	20.9474	0.0496032	2	0.009077	intermed	Western_Slovenia		1	0	15.8883						1	1
34		F	5.1	E	O	Izola	Obalno-kraška	587.2	20.9474	0.0496032	2	0.009077	intermed	Western_Slovenia		0	0							0	0
59	1	F	2.2	P	O-I	Sežana	Obalno-kraška	63.5	4.15804	0.327616	2	0.009077	intermed	Western_Slovenia		0	0							0	0
60	2	F	3	E	O-I	Sežana	Obalno-kraška	63.5	4.15804	0.327616	2	0.009077	intermed	Western_Slovenia		0	0			0.803213				1	1
61	2	F	3.1		O-I	Hrpelje - Kozina	Obalno-kraška	24.9	1.88447	0.320391	2	0.009077	intermed	Western_Slovenia		1	0	2.65421		2.17757				2	1
62	3	F	2.17		O-I	Hrpelje - Kozina	Obalno-kraška	24.9	1.88447	0.320391	2	0.009077	intermed	Western_Slovenia		0	0							0	0
63	4	M	3.62		O-I	Koper	Obalno-kraška	175.6	8.00765	0.138093	2	0.009077	intermed	Western_Slovenia		0	0							0	0
64	2	M	3.1		O-I	Koper	Obalno-kraška	175.6	8.00765	0.138093	2	0.009077	intermed	Western_Slovenia		0	0							0	0
65	4	F	3.05	E	O	Koper	Obalno-kraška	175.6	8.00765	0.138093	2	0.009077	intermed	Western_Slovenia		0	0							0	0
66	3	M	3.57		O-I	Koper	Obalno-kraška	175.6	8.00765	0.138093	2	0.009077	intermed	Western_Slovenia		1	0	3		2.45192				2	1
67	2	F	1.32		O-I	Koper	Obalno-kraška	175.6	8.00765	0.138093	2	0.009077	intermed	Western_Slovenia		1	0	3.48606		1.0259		6.2251		3	1
68	2	M	1.16		O-I	Koper	Obalno-kraška	175.6	8.00765	0.138093	2	0.009077	intermed	Western_Slovenia		1	1	169.359	23.7087		6.59223			3	1
69	4	F	2.1	E	O-I	Koper	Obalno-kraška	175.6	8.00765	0.138093	2	0.009077	intermed	Western_Slovenia		0	0							0	0
74	3	F	1.5	E	O-I	Sežana	Obalno-kraška	63.5	4.15804	0.327616	2	0.009077	intermed	Western_Slovenia		0	0			1.84165				1	1
88	3	M	9.7			Sežana	Obalno-kraška	63.5	4.15804	0.327616	2	0.009077	intermed	Western_Slovenia		0	0							0	0
90	3	M	2.68	E		Sežana	Obalno-kraška	63.5	4.15804	0.327616	2	0.009077	intermed	Western_Slovenia		1	0	3.56378						1	1
2	2	M	5	P	O	Ljubljana	Osrednjeslovenska	1070.7	6.21023	0.800861	2	0.00452591	intermed	Western_Slovenia		1	1	22.4352	3.77778		2.53704			3	1
10	3	M	4.3	E	O	Grosuplje	Osrednjeslovenska	159.9	5.80587	0.881551	2	0.00452591	intermed	Western_Slovenia		1	0	2.73481						1	1
11	2	M	3.9	E	O	Grosuplje	Osrednjeslovenska	159.9	5.80587	0.881551	2	0.00452591	intermed	Western_Slovenia		1	0	60.4292						1	1
12	2	F	3.3	E	O	Grosuplje	Osrednjeslovenska	159.9	5.80587	0.881551	2	0.00452591	intermed	Western_Slovenia		0	0							0	0
15	5	M	4.5	E	O	Medvode	Osrednjeslovenska	216.5	5.03477	1.17938	2	0.00452591	intermed	Western_Slovenia		1	1	3.29556	4.42871					2	1
16	4	M	4.55	E	O	Logatec	Osrednjeslovenska	84.9	3.41579	0.866289	2	0.00452591	intermed	Western_Slovenia		0	0							0	0
20	3	F	1.9	E		Škofljica	Osrednjeslovenska	267.4	6.42202	0.658075	2	0.00452591	intermed	Western_Slovenia		1	0	4.41121						1	1
21	3	M	3.4	E		Škofljica	Osrednjeslovenska	267.4	6.42202	0.658075	2	0.00452591	intermed	Western_Slovenia		1	1	132.409	2.12862					2	1
22	2	F	2.5	E		Škofljica	Osrednjeslovenska	267.4	6.42202	0.658075	2	0.00452591	intermed	Western_Slovenia		1	1	68	46.1659					2	1
29	3	M	3	E	O	Grosuplje	Osrednjeslovenska	159.9	5.80587	0.881551	2	0.00452591	intermed	Western_Slovenia		0	0							0	0
30	3	M	3.1	E	O	Grosuplje	Osrednjeslovenska	159.9	5.80587	0.881551	2	0.00452591	intermed	Western_Slovenia		0	0							0	0
35	3	M	4.3	E	O	Ljubljana	Osrednjeslovenska	1070.7	6.21023	0.800861	2	0.00452591	intermed	Western_Slovenia		0	0							0	0
36	2	M	3.4	P	O	Grosuplje	Osrednjeslovenska	159.9	5.80587	0.881551	2	0.00452591	intermed	Western_Slovenia		0	0							0	0
37	2	F	4.3	E	O	Ivančna Gorica	Osrednjeslovenska	77.3	5.83209	0.877823	2	0.00452591	intermed	Western_Slovenia		0	0							0	0
38		M	3.4	E	O	Ivančna Gorica	Osrednjeslovenska	77.3	5.83209	0.877823	2	0.00452591	intermed	Western_Slovenia		0	0							0	0
39	1	M	1.65	E	O	Ivančna Gorica	Osrednjeslovenska	77.3	5.83209	0.877823	2	0.00452591	intermed	Western_Slovenia		0	0							0	0
41	2	M	3.8	E	O	Kamnik	Osrednjeslovenska	112.9	3.90016	0.912661	2	0.00452591	intermed	Western_Slovenia		0	0							0	0
43	3	F	3.8			Log - Dragomer	Osrednjeslovenska	327.7	7.33032	0.972668	2	0.00452591	intermed	Western_Slovenia		0	0							0	0
45	4	M	3.75		O	Domžale	Osrednjeslovenska	507.6	7.54117	1.06081	2	0.00452591	intermed	Western_Slovenia		1	0	114.832						1	1
48	4	F	2.2	E	O	Lenart	Podravska	137	10.8356	0.825343	3	0.000669538	rural	Eastern_Slovenia		1	1	6.62617	38.9533	4.07477		2.66355		4	1
49	3	M	4.8	E	O	Lenart	Podravska	137	10.8356	0.825343	3	0.000669538	rural	Eastern_Slovenia		1	0	11.6328						1	1
50	2	F	7	E	O	Lenart	Podravska	137	10.8356	0.825343	3	0.000669538	rural	Eastern_Slovenia		0	0							0	0
51	3	M	3.15		O	Ptuj	Podravska	354.5	13.3634	0.788914	3	0.000669538	rural	Eastern_Slovenia		1	0	3.17522						1	1
52	2	M	3.58	E	O	Ptuj	Podravska	354.5	13.3634	0.788914	3	0.000669538	rural	Eastern_Slovenia		0	0			1.62338				1	1
53	2	F	4.1	E	O	Ptuj	Podravska	354.5	13.3634	0.788914	3	0.000669538	rural	Eastern_Slovenia		1	1	22.1867	22.8978	0.746667				3	1
54	2	F	3		O	Ptuj	Podravska	354.5	13.3634	0.788914	3	0.000669538	rural	Eastern_Slovenia		1	1	41.7621	99.8748	1.78891				3	1
1	2	M	2.2	P	O	Murska Sobota	Pomurska	289.3	9.15023	0.186979	3	0.0116986	rural	Eastern_Slovenia		1	1	91.2141	2.43744					2	1
3	2	M	2.5	P	O	Murska Sobota	Pomurska	289.3	9.15023	0.186979	3	0.0116986	rural	Eastern_Slovenia		1	1	19.6318	6.04975					2	1
4	2	M	3	P	O	Murska Sobota	Pomurska	289.3	9.15023	0.186979	3	0.0116986	rural	Eastern_Slovenia		1	1	3.91869	183.702					2	1
5	2	M	4.5	P	O	Murska Sobota	Pomurska	289.3	9.15023	0.186979	3	0.0116986	rural	Eastern_Slovenia		1	0	809.284			5.14428			2	1
6	1	F	3.5	P	O	Murska Sobota	Pomurska	289.3	9.15023	0.186979	3	0.0116986	rural	Eastern_Slovenia		1	0	16.0103						1	1
23	1	F	1		O	Brežice	Posavska	91.1	11.4813	0.507126	3	0.0126308	rural	Eastern_Slovenia		0	0							0	0
31	2	F	3.1	E	O	Sevnica	Posavska	91.1	8.02574	0.940842	3	0.0126308	rural	Eastern_Slovenia		1	1	7.0805	166.237					2	1
56	3	F	2.44	E	O-I	Brežice	Posavska	91.1	11.4813	0.507126	3	0.0126308	rural	Eastern_Slovenia		1	1	47.62	2.36043					2	1
57	2	F	3.44	E	O-I	Brežice	Posavska	91.1	11.4813	0.507126	3	0.0126308	rural	Eastern_Slovenia		1	1	42.1739	2.45747					2	1
58	2	F	3.35	E	O-I	Brežice	Posavska	91.1	11.4813	0.507126	3	0.0126308	rural	Eastern_Slovenia		1	0	9.45335						1	1
70	3	M	4.81	E	O-I	Sevnica	Posavska	64.8	8.02574	0.940842	3	0.0126308	rural	Eastern_Slovenia		0	0			1.00422				1	1
71	1	M	2.245	P	O-I	Sevnica	Posavska	64.8	8.02574	0.940842	3	0.0126308	rural	Eastern_Slovenia		0	0							0	0
72	3	M	4.56	E	O-I	Brežice	Posavska	91.1	11.4813	0.507126	3	0.0126308	rural	Eastern_Slovenia		1	0	14.8376						1	1
78	2	F	3.2	E	O	Sevnica	Posavska	64.8	8.02574	0.940842	3	0.0126308	rural	Eastern_Slovenia		0	0			2.03051				1	1
89	4	F	2.1	P		Brežice	Posavska	91.1	11.4813	0.507126	3	0.0126308	rural	Eastern_Slovenia		0	0							0	0
19	3	M	3.7	E		Šentjur	Savinjska	87.1	8.14785	0.984409	3	0.00910441	rural	Eastern_Slovenia		0	0							0	0
55	5	M	3.46	E	O	Kozje	Savinjska	33.8	6.45413	0.842907	3	0.00910441	rural	Eastern_Slovenia		1	1	41.6652	36.9518	1.63785				3	1
96	4	M	3.84	E	O-I	Celje	Savinjska	516.5	9.0842	0.88751	3	0.00910441	rural	Eastern_Slovenia		1	0	20.7715		2.08008				2	1
97	4	F	3.63	E	O-I	Celje	Savinjska	516.5	9.0842	0.88751	3	0.00910441	rural	Eastern_Slovenia		0	0							0	0
98	2	M	4.4	P	O-I	Celje	Savinjska	516.5	9.0842	0.88751	3	0.00910441	rural	Eastern_Slovenia		0	0							0	0
99	3	M	4.51		O-I	Celje	Savinjska	516.5	9.0842	0.88751	3	0.00910441	rural	Eastern_Slovenia		0	0			0.5	41.556			1	1

## Sheet: labels
Age category: 1 (< 1 year), 2 (1 – 5 years), 3 (6 – 10 years), 4 (11 – 15 years), 5 (> 15 years) , N = no information
Perish(P) / euthanasia (E)*: N = no information
Status **:	O = Outdoor, I = Indoor, N = no information
Note***:	n.d. = not detected, below reporting limit, being for
	α-chloralose	10 ng/g
	brodifacoum	2 ng/g
	bromadiolone	2 ng/g
	chlorophacinone	10 ng/g
	coumatetralyl	0.2 ng/g
	difenacoum	2 ng/g
	difethialone	2 ng/g
	flocoumafen	2 ng/g
	warfarin	0.2 ng/g

## Sheet: stat region data
English name	Slovenian name	Code	Largest city	Area (km2)	Population (2019)	pop density	pop dens value	description
Upper Carniola	gorenjska	SI022	Kranj	2137	20467	0.104412	0.104412	rural
Gorizia	goriška	SI023	Nova Gorica	2325	117616	0.0197677	0.0197677	intermediate
Southeast Slovenia	jugovzhodna Slovenija	SI017	Novo Mesto	2675	144032	0.0185723	0.0185723	intermediate
Carinthia	koroška	SI013	Slovenj Gradec	1041	70588	0.0147475	0.0147475	intermediate
Coastal–Karst	obalno-kraška	SI024	Koper	1044	115016	0.009077	0.009077	rural
Central Slovenia	osrednjeslovenska	SI021	Ljubljana	2555	564527	0.00452591	0.00452591	rural
Drava	podravska	SI012	Maribor	217	324104	0.000669538	0.000669538	intermediate
Mura	pomurska	SI011	Murska Sobota	1337	114287	0.0116986	0.0116986	intermediate
Lower Sava	posavska	SI016	Krško	885	70067	0.0126308	0.0126308	intermediate
Littoral–Inner Carniola	primorsko-notranjska	SI018	Postojna	1456	52544	0.0277101	0.0277101	intermediate
Savinja	savinjska	SI014	Celje	2384	261851	0.00910441	0.00910441	intermediate
Central Sava	zasavska	SI015	Trbovlje	264	41606	0.00634524	0.00634524	intermediate
	https://en.wikipedia.org/wiki/Statistical_regions_of_Slovenia

## Sheet: new_data_explanation
	Pop_density_Municipality		Population density per km2 of the Municipality (year 2021)
No_AgrHold/km2_Municipality			No. of agricultural holdings per km2 of the Municipality (year 2020)
LU/km2_Municipality			No. of livestock units (LU) per ha of Agricultural Land in Use (UAA) (year 2020)
REG_type			Region type according to the level of urbanization by EUROSTAT						3-predominantly rural regions; 2-intermediate regions; 1-predominantly urban regions , https://ec.europa.eu/eurostat/web/rural-development/methodology
